# Supplementary material for: Taxonomic study of the genus Meleonoma Meyrick from Thailand (Lepidoptera, Gelechioidea)
Source: Zookeys. 2016 Mar 7;(571):133–41. doi: 10.3897/zookeys.571.6897 (PMC4829805; doi:10.3897/zookeys.571.6897)
Supplement: XML Treatment for Meleonoma dorsolobulata [file zookeys.571.6897-treatment3.xml]

<!DOCTYPE tp:taxon-treatment
  PUBLIC "-//TaxonX//DTD Taxonomic Treatment Publishing DTD v0 20100105//EN" "tax-treatment-NSO.dtd">
<tp:taxon-treatment xmlns:tp="http://www.plazi.org/taxpub"><tp:treatment-meta><kwd-group><label>Taxon classification</label><kwd><named-content content-type="kingdom">Animalia</named-content></kwd><kwd><named-content content-type="order">Lepidoptera</named-content></kwd><kwd><named-content content-type="family">Cosmopterigidae</named-content></kwd></kwd-group><mixed-citation publication-type="journal"><person-group><name><surname>Yin</surname><given-names>Aihui</given-names></name><name><surname>Wang</surname><given-names>Shuxia</given-names></name></person-group><article-title>Taxonomic study of the genus <italic><tp:taxon-name><tp:taxon-name-part taxon-name-part-type="genus">Meleonoma</tp:taxon-name-part></tp:taxon-name></italic> Meyrick from Thailand (<tp:taxon-name><tp:taxon-name-part taxon-name-part-type="order">Lepidoptera</tp:taxon-name-part></tp:taxon-name>, <tp:taxon-name><tp:taxon-name-part taxon-name-part-type="superfamily">Gelechioidea</tp:taxon-name-part></tp:taxon-name>)</article-title><source>Zookeys</source><day>7</day><month>3</month><year>2016</year><volume>2016</volume><issue>571</issue><fpage>133</fpage><lpage>141</lpage><pub-id pub-id-type="doi">10.3897/zookeys.571.6897</pub-id></mixed-citation></tp:treatment-meta><tp:nomenclature><tp:taxon-name>
            <tp:taxon-name-part taxon-name-part-type="genus">Meleonoma</tp:taxon-name-part>
            <tp:taxon-name-part taxon-name-part-type="species">dorsolobulata</tp:taxon-name-part>
            <object-id xmlns:xlink="http://www.w3.org/1999/xlink" content-type="zoobank" xlink:type="simple">http://zoobank.org/5C1EA723-9160-4734-97B6-5DED4190C4E9</object-id>
          </tp:taxon-name><tp:taxon-authority>Wang</tp:taxon-authority><tp:taxon-status xmlns:xlink="http://www.w3.org/1999/xlink" xlink:type="simple">sp. n.</tp:taxon-status><xref ref-type="fig" rid="F1">Figs 2</xref><xref ref-type="fig" rid="F2">, 7</xref><!--PageBreak--></tp:nomenclature><tp:treatment-sec sec-type="type material"><title>Type material.</title><p>Holotype: ♂, Thailand: Loei Province, Phu Luang Wildlife Sanctuary, 8–14.x.1984, ca. 700–800 m, leg. Karsholt, Lomholdt &amp; Nielsen, genitalia slide No. <named-content xmlns:xlink="http://www.w3.org/1999/xlink" content-type="dwc:institutional_code" xlink:type="simple">ZMUC</named-content>-NK047. Paratype: 1 ♂, same data as holotype.</p></tp:treatment-sec><tp:treatment-sec sec-type="Diagnosis"><title>Diagnosis.</title><p>This new species can be separated easily from its congeners by the sacculus having a lobate process at base dorsally in the male genitalia.</p></tp:treatment-sec><tp:treatment-sec sec-type="Description"><title>Description.</title><p>Adult (Fig. <xref ref-type="fig" rid="F1">2</xref>): Wing expanse 9.0–10.0 mm. Head yellow, tinged with greyish brown on vertex. Labial palpus yellow, with wide irregular brown rings at middle and at apex of second segment, as well as at 2/3 of third segment. Antenna yel<!--PageBreak-->low, dorsal surface black on scape, ringed with brown on flagellum. Thorax and tegula brown. Forewing yellow, with brown scales throughout, concentrated along costal 2/3, forming a narrow streak along basal 1/3, and forming a spot at middle; large blackish distal blotch from distal 1/5 of costal margin obliquely inward to end of fold; cell with small black spot at base and at middle, the former indistinct, with two black dots at end of cell, placed one above another, the lower one merged with large distal blotch, but distinct; cilia blackish brown. Hindwing and cilia grey. Legs whitish yellow; tibiae and tarsi greyish brown on outer surface, tibiae yellow at middle and at apex, tarsi yellow at apex of each segment.</p><p>Male genitalia (Fig. <xref ref-type="fig" rid="F2">7</xref>): Uncus nearly as long as saccus, basal half evenly wide, distal half gradually narrowed to blunt apex. Valva evenly wide from base to approximately 3/4, distal 1/4 slightly narrowed to rounded apex, upturned; costa concave medially; ventral margin straight basally, arched outward distally. Sacculus broad, subtriangular, apically produced to a hairy papillary process; large process arising from base of its dorsal margin, lobate, narrow basally, ovally inflated distally. Saccus triangular, wide at base, narrowed to apex. Juxta thin, broad V shaped. Aedeagus shorter than valva, with dense microspines on inner surface in distal 2/5, with a club-shaped process distally, approximately 1/3 length of aedeagus.</p><p>Female unknown.</p></tp:treatment-sec><tp:treatment-sec sec-type="Distribution"><title>Distribution.</title><p>Thailand.</p></tp:treatment-sec><tp:treatment-sec sec-type="Etymology"><title>Etymology.</title><p>The specific name, an adjective, is derived from the Latin <italic>dorso</italic>- (dorsal) and <italic>lobulatus</italic> (lobate), referring to the process at base of the dorsal margin of the sacculus.</p></tp:treatment-sec><tp:treatment-sec><!--Section generated to contain objects referenced in tp:taxon-treatment.--><fig id="F1" position="float" orientation="portrait"><label>Figures 1–5.</label><caption><p>Adults of <italic><tp:taxon-name><tp:taxon-name-part taxon-name-part-type="genus">Meleonoma</tp:taxon-name-part></tp:taxon-name></italic> spp. <bold>1</bold> <italic><tp:taxon-name><tp:taxon-name-part taxon-name-part-type="genus">Meleonoma</tp:taxon-name-part> <tp:taxon-name-part taxon-name-part-type="species">triangula</tp:taxon-name-part></tp:taxon-name></italic> sp. n., holotype, male <bold>2</bold> <italic><tp:taxon-name><tp:taxon-name-part taxon-name-part-type="genus">Meleonoma</tp:taxon-name-part> <tp:taxon-name-part taxon-name-part-type="species">dorsolobulata</tp:taxon-name-part></tp:taxon-name></italic> sp. n., holotype, male <bold>3</bold> <italic><tp:taxon-name><tp:taxon-name-part taxon-name-part-type="genus">Meleonoma</tp:taxon-name-part> <tp:taxon-name-part taxon-name-part-type="species">elongata</tp:taxon-name-part></tp:taxon-name></italic> sp. n., holotype, male <bold>4</bold> <italic><tp:taxon-name><tp:taxon-name-part taxon-name-part-type="genus">Meleonoma</tp:taxon-name-part> <tp:taxon-name-part taxon-name-part-type="species">bilobata</tp:taxon-name-part></tp:taxon-name></italic> sp. n., holotype, male <bold>5a</bold> <italic><tp:taxon-name><tp:taxon-name-part taxon-name-part-type="genus">Meleonoma</tp:taxon-name-part> <tp:taxon-name-part taxon-name-part-type="species">facialis</tp:taxon-name-part></tp:taxon-name></italic> Li &amp; Wang, 2002, male <bold>5b</bold> Head of <italic><tp:taxon-name><tp:taxon-name-part taxon-name-part-type="genus">Meleonoma</tp:taxon-name-part> <tp:taxon-name-part taxon-name-part-type="species">facialis</tp:taxon-name-part></tp:taxon-name></italic> Li &amp; Wang, 2002. Scale bars: 2.0 mm (<bold>1−5a</bold>), 500 um (<bold>5b</bold>).</p></caption><graphic xmlns:xlink="http://www.w3.org/1999/xlink" xlink:href="zookeys-571-133-g001.jpg" position="float" orientation="portrait" xlink:type="simple" id="oo_80425.jpg"/></fig><fig id="F2" position="float" orientation="portrait"><label>Figures 6–11.</label><caption><p>Male genitalia of <italic><tp:taxon-name><tp:taxon-name-part taxon-name-part-type="genus">Meleonoma</tp:taxon-name-part></tp:taxon-name></italic> spp. <bold>6</bold> <italic><tp:taxon-name><tp:taxon-name-part taxon-name-part-type="genus">Meleonoma</tp:taxon-name-part> <tp:taxon-name-part taxon-name-part-type="species">triangula</tp:taxon-name-part></tp:taxon-name></italic> sp. n., holotype, slide no. <named-content xmlns:xlink="http://www.w3.org/1999/xlink" content-type="dwc:institutional_code" xlink:type="simple">ZMUC</named-content>-NK037 <bold>7</bold> <italic><tp:taxon-name><tp:taxon-name-part taxon-name-part-type="genus">Meleonoma</tp:taxon-name-part> <tp:taxon-name-part taxon-name-part-type="species">dorsolobulata</tp:taxon-name-part></tp:taxon-name></italic> sp. n., holotype, slide no. <named-content xmlns:xlink="http://www.w3.org/1999/xlink" content-type="dwc:institutional_code" xlink:type="simple">ZMUC</named-content>-NK047 <bold>8</bold> <italic><tp:taxon-name><tp:taxon-name-part taxon-name-part-type="genus">Meleonoma</tp:taxon-name-part> <tp:taxon-name-part taxon-name-part-type="species">elongata</tp:taxon-name-part></tp:taxon-name></italic> sp. n., holotype, slide no. <named-content xmlns:xlink="http://www.w3.org/1999/xlink" content-type="dwc:institutional_code" xlink:type="simple">ZMUC</named-content>-NK053 <bold>9</bold> <italic><tp:taxon-name><tp:taxon-name-part taxon-name-part-type="genus">Meleonoma</tp:taxon-name-part> <tp:taxon-name-part taxon-name-part-type="species">bilobata</tp:taxon-name-part></tp:taxon-name></italic> sp. n., holotype, slide No. <named-content xmlns:xlink="http://www.w3.org/1999/xlink" content-type="dwc:institutional_code" xlink:type="simple">ZMUC</named-content>-NK046 <bold>10</bold> <italic><tp:taxon-name><tp:taxon-name-part taxon-name-part-type="genus">Meleonoma</tp:taxon-name-part> <tp:taxon-name-part taxon-name-part-type="species">facialis</tp:taxon-name-part></tp:taxon-name></italic> Li &amp; Wang, 2002, slide no. <named-content xmlns:xlink="http://www.w3.org/1999/xlink" content-type="dwc:institutional_code" xlink:type="simple">ZMUC</named-content>-NK054 <bold>11</bold> Female genitalia of <italic><tp:taxon-name><tp:taxon-name-part taxon-name-part-type="genus">Meleonoma</tp:taxon-name-part> <tp:taxon-name-part taxon-name-part-type="species">triangula</tp:taxon-name-part></tp:taxon-name></italic> sp. n., paratype, slide no. <named-content xmlns:xlink="http://www.w3.org/1999/xlink" content-type="dwc:institutional_code" xlink:type="simple">ZMUC</named-content>-NK038. Scale bar = 0.25 mm.</p></caption><graphic xmlns:xlink="http://www.w3.org/1999/xlink" xlink:href="zookeys-571-133-g002.jpg" position="float" orientation="portrait" xlink:type="simple" id="oo_80426.jpg"/></fig></tp:treatment-sec></tp:taxon-treatment>
