# Supplementary material for: Taxonomic study of the genus Meleonoma Meyrick from Thailand (Lepidoptera, Gelechioidea)
Source: Zookeys. 2016 Mar 7;(571):133–41. doi: 10.3897/zookeys.571.6897 (PMC4829805; doi:10.3897/zookeys.571.6897)
Supplement: XML Treatment for Meleonoma elongata [file zookeys.571.6897-treatment4.xml]

<!DOCTYPE tp:taxon-treatment
  PUBLIC "-//TaxonX//DTD Taxonomic Treatment Publishing DTD v0 20100105//EN" "tax-treatment-NSO.dtd">
<tp:taxon-treatment xmlns:tp="http://www.plazi.org/taxpub"><tp:treatment-meta><kwd-group><label>Taxon classification</label><kwd><named-content content-type="kingdom">Animalia</named-content></kwd><kwd><named-content content-type="order">Lepidoptera</named-content></kwd><kwd><named-content content-type="family">Cosmopterigidae</named-content></kwd></kwd-group><mixed-citation publication-type="journal"><person-group><name><surname>Yin</surname><given-names>Aihui</given-names></name><name><surname>Wang</surname><given-names>Shuxia</given-names></name></person-group><article-title>Taxonomic study of the genus <italic><tp:taxon-name><tp:taxon-name-part taxon-name-part-type="genus">Meleonoma</tp:taxon-name-part></tp:taxon-name></italic> Meyrick from Thailand (<tp:taxon-name><tp:taxon-name-part taxon-name-part-type="order">Lepidoptera</tp:taxon-name-part></tp:taxon-name>, <tp:taxon-name><tp:taxon-name-part taxon-name-part-type="superfamily">Gelechioidea</tp:taxon-name-part></tp:taxon-name>)</article-title><source>Zookeys</source><day>7</day><month>3</month><year>2016</year><volume>2016</volume><issue>571</issue><fpage>133</fpage><lpage>141</lpage><pub-id pub-id-type="doi">10.3897/zookeys.571.6897</pub-id></mixed-citation></tp:treatment-meta><tp:nomenclature><tp:taxon-name>
            <tp:taxon-name-part taxon-name-part-type="genus">Meleonoma</tp:taxon-name-part>
            <tp:taxon-name-part taxon-name-part-type="species">elongata</tp:taxon-name-part>
            <object-id xmlns:xlink="http://www.w3.org/1999/xlink" content-type="zoobank" xlink:type="simple">http://zoobank.org/DB2F466F-73DE-4DE8-9E67-A26581717799</object-id>
          </tp:taxon-name><tp:taxon-authority>Wang</tp:taxon-authority><tp:taxon-status xmlns:xlink="http://www.w3.org/1999/xlink" xlink:type="simple">sp. n.</tp:taxon-status><xref ref-type="fig" rid="F1">Figs 3</xref><xref ref-type="fig" rid="F2">, 8</xref></tp:nomenclature><tp:treatment-sec sec-type="type material"><title>Type material.</title><p>Holotype: ♂, Thailand: Chieng Mai Province, Doi Inthanon Nat. Park, Siriphum, 21–24.X.1984. ca. 1200–1300 m, leg. Karsholt, Lomholdt &amp; Nielsen, genitalia slide No. <named-content xmlns:xlink="http://www.w3.org/1999/xlink" content-type="dwc:institutional_code" xlink:type="simple">ZMUC</named-content>-NK053.</p></tp:treatment-sec><tp:treatment-sec sec-type="Diagnosis"><title>Diagnosis.</title><p>This new species can be distinguished from its congeners in the male genitalia by having a narrowly elongate triangular sacculus and a broad saccus with an apical mastoid process.</p></tp:treatment-sec><tp:treatment-sec sec-type="Description"><title>Description.</title><p>Adult (Fig. <xref ref-type="fig" rid="F1">3</xref>). Wing expanse 10.0 mm. Head pale yellow, tinged with brown. Labial palpus pale yellow, with brown scales at middle and at apex of second segment, as well as at 2/3 of third segment. Antenna with dorsal surface black on scape, ringed with brown on flagellum. Thorax and tegula greyish brown, tinged with yellow. Forewing yellow, with brown scales throughout, denser along costal margin, forming large diffused spot at base and at middle; apex blackish brown; cell with small black spot at middle and at end; fold with small black spot at middle; cilia whitish yellow, tinged with brown at tornus. Hindwing and cilia pale grey. Legs pale yellow, with brown scales.</p><p>Male genitalia (Fig. <xref ref-type="fig" rid="F2">8</xref>). Uncus nearly as long as saccus, slightly wide at base, straight, stick-like. Valva somewhat knifelike in shape, widened medially, narrowed to base and apex; apex narrowly rounded, costa straight, ventral margin protruding outward medially. Sacculus less than half length of valva, elongate triangular; basal half broad, sclerotized dorsally and ventrally; distal half distinctly narrowed, apex narrowly rounded. Saccus broad, triangular, apically produced to a small process. Juxta a small ring. Aedeagus shorter than valva, slender, produced to a club-shaped process distally, with two slender, sclerotized, curved clubs distally.</p><p>Female unknown.</p></tp:treatment-sec><tp:treatment-sec sec-type="Distribution"><title>Distribution.</title><p>Thailand.</p></tp:treatment-sec><tp:treatment-sec sec-type="Etymology"><title>Etymology.</title><p>The specific name is derived from the Latin adjective <italic>elongatus</italic> (elongate), referring to the shape of the sacculus.</p></tp:treatment-sec><tp:treatment-sec><!--Section generated to contain objects referenced in tp:taxon-treatment.--><fig id="F1" position="float" orientation="portrait"><label>Figures 1–5.</label><caption><p>Adults of <italic><tp:taxon-name><tp:taxon-name-part taxon-name-part-type="genus">Meleonoma</tp:taxon-name-part></tp:taxon-name></italic> spp. <bold>1</bold> <italic><tp:taxon-name><tp:taxon-name-part taxon-name-part-type="genus">Meleonoma</tp:taxon-name-part> <tp:taxon-name-part taxon-name-part-type="species">triangula</tp:taxon-name-part></tp:taxon-name></italic> sp. n., holotype, male <bold>2</bold> <italic><tp:taxon-name><tp:taxon-name-part taxon-name-part-type="genus">Meleonoma</tp:taxon-name-part> <tp:taxon-name-part taxon-name-part-type="species">dorsolobulata</tp:taxon-name-part></tp:taxon-name></italic> sp. n., holotype, male <bold>3</bold> <italic><tp:taxon-name><tp:taxon-name-part taxon-name-part-type="genus">Meleonoma</tp:taxon-name-part> <tp:taxon-name-part taxon-name-part-type="species">elongata</tp:taxon-name-part></tp:taxon-name></italic> sp. n., holotype, male <bold>4</bold> <italic><tp:taxon-name><tp:taxon-name-part taxon-name-part-type="genus">Meleonoma</tp:taxon-name-part> <tp:taxon-name-part taxon-name-part-type="species">bilobata</tp:taxon-name-part></tp:taxon-name></italic> sp. n., holotype, male <bold>5a</bold> <italic><tp:taxon-name><tp:taxon-name-part taxon-name-part-type="genus">Meleonoma</tp:taxon-name-part> <tp:taxon-name-part taxon-name-part-type="species">facialis</tp:taxon-name-part></tp:taxon-name></italic> Li &amp; Wang, 2002, male <bold>5b</bold> Head of <italic><tp:taxon-name><tp:taxon-name-part taxon-name-part-type="genus">Meleonoma</tp:taxon-name-part> <tp:taxon-name-part taxon-name-part-type="species">facialis</tp:taxon-name-part></tp:taxon-name></italic> Li &amp; Wang, 2002. Scale bars: 2.0 mm (<bold>1−5a</bold>), 500 um (<bold>5b</bold>).</p></caption><graphic xmlns:xlink="http://www.w3.org/1999/xlink" xlink:href="zookeys-571-133-g001.jpg" position="float" orientation="portrait" xlink:type="simple" id="oo_80425.jpg"/></fig><fig id="F2" position="float" orientation="portrait"><label>Figures 6–11.</label><caption><p>Male genitalia of <italic><tp:taxon-name><tp:taxon-name-part taxon-name-part-type="genus">Meleonoma</tp:taxon-name-part></tp:taxon-name></italic> spp. <bold>6</bold> <italic><tp:taxon-name><tp:taxon-name-part taxon-name-part-type="genus">Meleonoma</tp:taxon-name-part> <tp:taxon-name-part taxon-name-part-type="species">triangula</tp:taxon-name-part></tp:taxon-name></italic> sp. n., holotype, slide no. <named-content xmlns:xlink="http://www.w3.org/1999/xlink" content-type="dwc:institutional_code" xlink:type="simple">ZMUC</named-content>-NK037 <bold>7</bold> <italic><tp:taxon-name><tp:taxon-name-part taxon-name-part-type="genus">Meleonoma</tp:taxon-name-part> <tp:taxon-name-part taxon-name-part-type="species">dorsolobulata</tp:taxon-name-part></tp:taxon-name></italic> sp. n., holotype, slide no. <named-content xmlns:xlink="http://www.w3.org/1999/xlink" content-type="dwc:institutional_code" xlink:type="simple">ZMUC</named-content>-NK047 <bold>8</bold> <italic><tp:taxon-name><tp:taxon-name-part taxon-name-part-type="genus">Meleonoma</tp:taxon-name-part> <tp:taxon-name-part taxon-name-part-type="species">elongata</tp:taxon-name-part></tp:taxon-name></italic> sp. n., holotype, slide no. <named-content xmlns:xlink="http://www.w3.org/1999/xlink" content-type="dwc:institutional_code" xlink:type="simple">ZMUC</named-content>-NK053 <bold>9</bold> <italic><tp:taxon-name><tp:taxon-name-part taxon-name-part-type="genus">Meleonoma</tp:taxon-name-part> <tp:taxon-name-part taxon-name-part-type="species">bilobata</tp:taxon-name-part></tp:taxon-name></italic> sp. n., holotype, slide No. <named-content xmlns:xlink="http://www.w3.org/1999/xlink" content-type="dwc:institutional_code" xlink:type="simple">ZMUC</named-content>-NK046 <bold>10</bold> <italic><tp:taxon-name><tp:taxon-name-part taxon-name-part-type="genus">Meleonoma</tp:taxon-name-part> <tp:taxon-name-part taxon-name-part-type="species">facialis</tp:taxon-name-part></tp:taxon-name></italic> Li &amp; Wang, 2002, slide no. <named-content xmlns:xlink="http://www.w3.org/1999/xlink" content-type="dwc:institutional_code" xlink:type="simple">ZMUC</named-content>-NK054 <bold>11</bold> Female genitalia of <italic><tp:taxon-name><tp:taxon-name-part taxon-name-part-type="genus">Meleonoma</tp:taxon-name-part> <tp:taxon-name-part taxon-name-part-type="species">triangula</tp:taxon-name-part></tp:taxon-name></italic> sp. n., paratype, slide no. <named-content xmlns:xlink="http://www.w3.org/1999/xlink" content-type="dwc:institutional_code" xlink:type="simple">ZMUC</named-content>-NK038. Scale bar = 0.25 mm.</p></caption><graphic xmlns:xlink="http://www.w3.org/1999/xlink" xlink:href="zookeys-571-133-g002.jpg" position="float" orientation="portrait" xlink:type="simple" id="oo_80426.jpg"/></fig></tp:treatment-sec></tp:taxon-treatment>
