# Supplementary material for: Taxonomic study of the genus Meleonoma Meyrick from Thailand (Lepidoptera, Gelechioidea)
Source: Zookeys. 2016 Mar 7;(571):133–41. doi: 10.3897/zookeys.571.6897 (PMC4829805; doi:10.3897/zookeys.571.6897)
Supplement: XML Treatment for Meleonoma facialis [file zookeys.571.6897-treatment6.xml]

<!DOCTYPE tp:taxon-treatment
  PUBLIC "-//TaxonX//DTD Taxonomic Treatment Publishing DTD v0 20100105//EN" "tax-treatment-NSO.dtd">
<tp:taxon-treatment xmlns:tp="http://www.plazi.org/taxpub"><tp:treatment-meta><kwd-group><label>Taxon classification</label><kwd><named-content content-type="kingdom">Animalia</named-content></kwd><kwd><named-content content-type="order">Lepidoptera</named-content></kwd><kwd><named-content content-type="family">Cosmopterigidae</named-content></kwd></kwd-group><mixed-citation publication-type="journal"><person-group><name><surname>Yin</surname><given-names>Aihui</given-names></name><name><surname>Wang</surname><given-names>Shuxia</given-names></name></person-group><article-title>Taxonomic study of the genus <italic><tp:taxon-name><tp:taxon-name-part taxon-name-part-type="genus">Meleonoma</tp:taxon-name-part></tp:taxon-name></italic> Meyrick from Thailand (<tp:taxon-name><tp:taxon-name-part taxon-name-part-type="order">Lepidoptera</tp:taxon-name-part></tp:taxon-name>, <tp:taxon-name><tp:taxon-name-part taxon-name-part-type="superfamily">Gelechioidea</tp:taxon-name-part></tp:taxon-name>)</article-title><source>Zookeys</source><day>7</day><month>3</month><year>2016</year><volume>2016</volume><issue>571</issue><fpage>133</fpage><lpage>141</lpage><pub-id pub-id-type="doi">10.3897/zookeys.571.6897</pub-id></mixed-citation></tp:treatment-meta><tp:nomenclature><tp:taxon-name>
            <tp:taxon-name-part taxon-name-part-type="genus">Meleonoma</tp:taxon-name-part>
            <tp:taxon-name-part taxon-name-part-type="species">facialis</tp:taxon-name-part>
          </tp:taxon-name><tp:taxon-authority>Li &amp; Wang, 2002</tp:taxon-authority><xref ref-type="fig" rid="F1">Figs 5</xref><xref ref-type="fig" rid="F2">, 10</xref><tp:nomenclature-citation-list><tp:nomenclature-citation><tp:taxon-name><tp:taxon-name-part taxon-name-part-type="genus">Meleonoma</tp:taxon-name-part> <tp:taxon-name-part taxon-name-part-type="species">facialis</tp:taxon-name-part></tp:taxon-name><comment> Li &amp; Wang, 2002: 230.</comment></tp:nomenclature-citation></tp:nomenclature-citation-list></tp:nomenclature><tp:treatment-sec sec-type="Redescription"><title>Redescription.</title><p>Adult (Fig. <xref ref-type="fig" rid="F1">5</xref>): Wing expanse 10.0‒10.5 mm. Head pale yellow, with appressed scales. Labial palpus and antenna pale yellow, antenna ringed with pale brown on flagellum. Forewing yellow, with scattered black scales; black scales becoming denser at apex, forming irregular obscure blotch; costal margin with indistinct black spot at middle; small black dot set at middle of cell and at 2/3 of fold respectively; cilia same color as forewing. Hindwing and cilia greyish white. Legs yellowish white, fore and mid tibiae and tarsi brown on outer surface, with pale spots; mid tibia and tarsus tinged with brown scales.</p><p>Male genitalia (Fig. <xref ref-type="fig" rid="F2">10</xref>): Uncus somewhat conic. Valva narrow at base, slightly widened distally, apex rounded; transtilla distally rounded. Sacculus rectangular basally, with three processes distally: dorsal process longest, somewhat elliptically dilated distally; median process small pine-like; ventral process subtriangular, wide at base, narrowed gradually to 2/3, distal 1/3 sharply narrowed, uniform, apex bluntly rounded. Saccus large, triangular, apex roundly pointed. Aedeagus shorter than valva, straight, with one short sclerotized cornutus.</p></tp:treatment-sec><tp:treatment-sec sec-type="material"><title>Material examined.</title><p>1♂, Thailand: Loei province, Phu Luang Wildlife Sanctuary, 8–14.x.1984, leg. Karsholt, Lomholdt &amp; Nielsen, genitalia slide No. <named-content xmlns:xlink="http://www.w3.org/1999/xlink" content-type="dwc:institutional_code" xlink:type="simple">ZMUC</named-content>-NK054.</p></tp:treatment-sec><tp:treatment-sec sec-type="Distribution"><title>Distribution.</title><p>Thailand, China (Jiangxi, Sichuan, Shaanxi, Yunnan).</p></tp:treatment-sec><tp:treatment-sec><!--Section generated to contain objects referenced in tp:taxon-treatment.--><fig id="F1" position="float" orientation="portrait"><label>Figures 1–5.</label><caption><p>Adults of <italic><tp:taxon-name><tp:taxon-name-part taxon-name-part-type="genus">Meleonoma</tp:taxon-name-part></tp:taxon-name></italic> spp. <bold>1</bold> <italic><tp:taxon-name><tp:taxon-name-part taxon-name-part-type="genus">Meleonoma</tp:taxon-name-part> <tp:taxon-name-part taxon-name-part-type="species">triangula</tp:taxon-name-part></tp:taxon-name></italic> sp. n., holotype, male <bold>2</bold> <italic><tp:taxon-name><tp:taxon-name-part taxon-name-part-type="genus">Meleonoma</tp:taxon-name-part> <tp:taxon-name-part taxon-name-part-type="species">dorsolobulata</tp:taxon-name-part></tp:taxon-name></italic> sp. n., holotype, male <bold>3</bold> <italic><tp:taxon-name><tp:taxon-name-part taxon-name-part-type="genus">Meleonoma</tp:taxon-name-part> <tp:taxon-name-part taxon-name-part-type="species">elongata</tp:taxon-name-part></tp:taxon-name></italic> sp. n., holotype, male <bold>4</bold> <italic><tp:taxon-name><tp:taxon-name-part taxon-name-part-type="genus">Meleonoma</tp:taxon-name-part> <tp:taxon-name-part taxon-name-part-type="species">bilobata</tp:taxon-name-part></tp:taxon-name></italic> sp. n., holotype, male <bold>5a</bold> <italic><tp:taxon-name><tp:taxon-name-part taxon-name-part-type="genus">Meleonoma</tp:taxon-name-part> <tp:taxon-name-part taxon-name-part-type="species">facialis</tp:taxon-name-part></tp:taxon-name></italic> Li &amp; Wang, 2002, male <bold>5b</bold> Head of <italic><tp:taxon-name><tp:taxon-name-part taxon-name-part-type="genus">Meleonoma</tp:taxon-name-part> <tp:taxon-name-part taxon-name-part-type="species">facialis</tp:taxon-name-part></tp:taxon-name></italic> Li &amp; Wang, 2002. Scale bars: 2.0 mm (<bold>1−5a</bold>), 500 um (<bold>5b</bold>).</p></caption><graphic xmlns:xlink="http://www.w3.org/1999/xlink" xlink:href="zookeys-571-133-g001.jpg" position="float" orientation="portrait" xlink:type="simple" id="oo_80425.jpg"/></fig><fig id="F2" position="float" orientation="portrait"><label>Figures 6–11.</label><caption><p>Male genitalia of <italic><tp:taxon-name><tp:taxon-name-part taxon-name-part-type="genus">Meleonoma</tp:taxon-name-part></tp:taxon-name></italic> spp. <bold>6</bold> <italic><tp:taxon-name><tp:taxon-name-part taxon-name-part-type="genus">Meleonoma</tp:taxon-name-part> <tp:taxon-name-part taxon-name-part-type="species">triangula</tp:taxon-name-part></tp:taxon-name></italic> sp. n., holotype, slide no. <named-content xmlns:xlink="http://www.w3.org/1999/xlink" content-type="dwc:institutional_code" xlink:type="simple">ZMUC</named-content>-NK037 <bold>7</bold> <italic><tp:taxon-name><tp:taxon-name-part taxon-name-part-type="genus">Meleonoma</tp:taxon-name-part> <tp:taxon-name-part taxon-name-part-type="species">dorsolobulata</tp:taxon-name-part></tp:taxon-name></italic> sp. n., holotype, slide no. <named-content xmlns:xlink="http://www.w3.org/1999/xlink" content-type="dwc:institutional_code" xlink:type="simple">ZMUC</named-content>-NK047 <bold>8</bold> <italic><tp:taxon-name><tp:taxon-name-part taxon-name-part-type="genus">Meleonoma</tp:taxon-name-part> <tp:taxon-name-part taxon-name-part-type="species">elongata</tp:taxon-name-part></tp:taxon-name></italic> sp. n., holotype, slide no. <named-content xmlns:xlink="http://www.w3.org/1999/xlink" content-type="dwc:institutional_code" xlink:type="simple">ZMUC</named-content>-NK053 <bold>9</bold> <italic><tp:taxon-name><tp:taxon-name-part taxon-name-part-type="genus">Meleonoma</tp:taxon-name-part> <tp:taxon-name-part taxon-name-part-type="species">bilobata</tp:taxon-name-part></tp:taxon-name></italic> sp. n., holotype, slide No. <named-content xmlns:xlink="http://www.w3.org/1999/xlink" content-type="dwc:institutional_code" xlink:type="simple">ZMUC</named-content>-NK046 <bold>10</bold> <italic><tp:taxon-name><tp:taxon-name-part taxon-name-part-type="genus">Meleonoma</tp:taxon-name-part> <tp:taxon-name-part taxon-name-part-type="species">facialis</tp:taxon-name-part></tp:taxon-name></italic> Li &amp; Wang, 2002, slide no. <named-content xmlns:xlink="http://www.w3.org/1999/xlink" content-type="dwc:institutional_code" xlink:type="simple">ZMUC</named-content>-NK054 <bold>11</bold> Female genitalia of <italic><tp:taxon-name><tp:taxon-name-part taxon-name-part-type="genus">Meleonoma</tp:taxon-name-part> <tp:taxon-name-part taxon-name-part-type="species">triangula</tp:taxon-name-part></tp:taxon-name></italic> sp. n., paratype, slide no. <named-content xmlns:xlink="http://www.w3.org/1999/xlink" content-type="dwc:institutional_code" xlink:type="simple">ZMUC</named-content>-NK038. Scale bar = 0.25 mm.</p></caption><graphic xmlns:xlink="http://www.w3.org/1999/xlink" xlink:href="zookeys-571-133-g002.jpg" position="float" orientation="portrait" xlink:type="simple" id="oo_80426.jpg"/></fig></tp:treatment-sec></tp:taxon-treatment>
